# Supplementary material for: Urban Tree Effects on Soil Organic Carbon
Source: PLoS One. 2014 Jul 8;9(7):e101872. doi: 10.1371/journal.pone.0101872 (PMC4087013; doi:10.1371/journal.pone.0101872)
Supplement: Table S1 — Raw data file. (XLSX) [file pone.0101872.s001.xlsx]

## Sheet: Sheet1
Table S1													Land-use history using historical Ordnance Survey maps
Sample code	Sample site	Park	x coordinate	y coordinate	Tree species/grass	Tree DBH (cm)	Tree biomass (kg)	Soil depth (cm)	Soil bulk density (g cm-3)	Soil OC concentration(mg g-1)	Soil OC/N	Soil OC density (mg cm-3)	Map age 1887-1890	Map age 1930-1931	Map age 1955-1966	Map age 1971-1974	Map age 1982-1992
1	TD01	Braunstone Park	455610	303853	Quercus robur	8.27606	22.222	10	0.7421	58.5987	8.55267	43.4861	Grounds of country house	Park	Park	Park	Park
2	TD01	Braunstone Park	455610	303853	Quercus robur	8.27606	22.222	16	0.9372	32.7485	7.87389	30.6919	Grounds of country house	Park	Park	Park	Park
3	TD01	Braunstone Park	455610	303853	Quercus robur	8.27606	22.222	27	1.3657	15.734	7.66936	21.488	Grounds of country house	Park	Park	Park	Park
4	TD01	Braunstone Park	455610	303853	Quercus robur	8.27606	22.222	35		3.91677	4.76022	5.10338	Grounds of country house	Park	Park	Park	Park
5	TD01	Braunstone Park	455610	303853	Quercus robur	8.27606	22.222	40		10.5562	8.79928	14.1363	Grounds of country house	Park	Park	Park	Park
6	TD01	Braunstone Park	455610	303853	Quercus robur	8.27606	22.222	51	1.5164	7.02559	10.232	10.6536	Grounds of country house	Park	Park	Park	Park
7	TD01	Braunstone Park	455610	303853	Quercus robur	8.27606	22.222	62	1.7032	5.55838	9.0338	9.46704	Grounds of country house	Park	Park	Park	Park
8	TD01	Braunstone Park	455610	303853	Quercus robur	8.27606	22.222	74	1.7299	4.96634	12.3344	8.59128	Grounds of country house	Park	Park	Park	Park
9	TD01	Braunstone Park	455610	303853	Quercus robur	8.27606	22.222	86	1.6456	3.76988	10.3742	6.20372	Grounds of country house	Park	Park	Park	Park
10	TD01	Braunstone Park	455610	303853	Quercus robur	8.27606	22.222	97	1.7432	4.84992	11.8196	8.45438	Grounds of country house	Park	Park	Park	Park
11	TD02	Braunstone Park	455805	303709	grassland			9	0.9901	29.5404	8.88785	29.2479	Grounds of country house	Park	Park	Park	Park
12	TD02	Braunstone Park	455805	303709	grassland			16	1.081	17.3718	8.06155	18.779	Grounds of country house	Park	Park	Park	Park
13	TD02	Braunstone Park	455805	303709	grassland			26	1.2233	10.7098	7.49643	13.1012	Grounds of country house	Park	Park	Park	Park
14	TD02	Braunstone Park	455805	303709	grassland			40	1.5326	4.37962	7.1161	6.71221	Grounds of country house	Park	Park	Park	Park
15	TD02	Braunstone Park	455805	303709	grassland			50		5.38161	9.91396	7.53237	Grounds of country house	Park	Park	Park	Park
16	TD02	Braunstone Park	455805	303709	grassland			56		1.20089	2.69613	1.71772	Grounds of country house	Park	Park	Park	Park
17	TD02	Braunstone Park	455805	303709	grassland			65		1.55325	3.24298	2.28449	Grounds of country house	Park	Park	Park	Park
18	TD02	Braunstone Park	455805	303709	grassland			69		1.11009	2.72844	1.65067	Grounds of country house	Park	Park	Park	Park
19	TD02	Braunstone Park	455805	303709	grassland			78		1.56643	3.35548	2.38129	Grounds of country house	Park	Park	Park	Park
20	TD02	Braunstone Park	455805	303709	grassland			87		2.86846	5.69144	4.44556	Grounds of country house	Park	Park	Park	Park
21	TD02	Braunstone Park	455805	303709	grassland			94		2.07721	4.37493	3.26286	Grounds of country house	Park	Park	Park	Park
22	TD03	Braunstone Park	455759	303453	Quercus robur	16.8704	127.352	9	0.911	44.954	10.8959	40.9531	Grounds of country house	Park	Park	Park	Park
23	TD03	Braunstone Park	455759	303453	Quercus robur	16.8704	127.352	16	1.1181	29.7468	10.0575	33.2599	Grounds of country house	Park	Park	Park	Park
24	TD03	Braunstone Park	455759	303453	Quercus robur	16.8704	127.352	22		7.85354	4.49447	9.24426	Grounds of country house	Park	Park	Park	Park
25	TD03	Braunstone Park	455759	303453	Quercus robur	16.8704	127.352	30	1.6767	7.02756	6.39234	11.7831	Grounds of country house	Park	Park	Park	Park
26	TD03	Braunstone Park	455759	303453	Quercus robur	16.8704	127.352	37		9.73093	8.3278	12.8256	Grounds of country house	Park	Park	Park	Park
27	TD03	Braunstone Park	455759	303453	Quercus robur	16.8704	127.352	48	1.5521	4.23984	5.10989	6.58066	Grounds of country house	Park	Park	Park	Park
28	TD03	Braunstone Park	455759	303453	Quercus robur	16.8704	127.352	60	1.5167	5.41598	7.65312	8.21442	Grounds of country house	Park	Park	Park	Park
29	TD03	Braunstone Park	455759	303453	Quercus robur	16.8704	127.352	80	1.6366	4.81586	8.67854	7.88164	Grounds of country house	Park	Park	Park	Park
30	TD03	Braunstone Park	455759	303453	Quercus robur	16.8704	127.352	90	1.7357	7.61731	1.84728	13.2214	Grounds of country house	Park	Park	Park	Park
31	TD03	Braunstone Park	455759	303453	Quercus robur	16.8704	127.352	100		5.046	11.8707	8.01084	Grounds of country house	Park	Park	Park	Park
32	TD04	Braunstone Park	455762	303433	Quercus robur	44.5634	1426.62	10	0.8622	52.9404	11.7924	45.6452	Grounds of country house	Park	Park	Park	Park
33	TD04	Braunstone Park	455762	303433	Quercus robur	44.5634	1426.62	17		16.4548	5.26438	18.2185	Grounds of country house	Park	Park	Park	Park
34	TD04	Braunstone Park	455762	303433	Quercus robur	44.5634	1426.62	27	1.4531	11.4812	6.06528	16.6833	Grounds of country house	Park	Park	Park	Park
35	TD04	Braunstone Park	455762	303433	Quercus robur	44.5634	1426.62	39		2.52602	3.95141	3.36539	Grounds of country house	Park	Park	Park	Park
36	TD04	Braunstone Park	455762	303433	Quercus robur	44.5634	1426.62	48		9.10328	8.42881	12.6407	Grounds of country house	Park	Park	Park	Park
37	TD04	Braunstone Park	455762	303433	Quercus robur	44.5634	1426.62	57		3.10051	3.30086	4.44976	Grounds of country house	Park	Park	Park	Park
38	TD04	Braunstone Park	455762	303433	Quercus robur	44.5634	1426.62	67		2.38422	3.1568	3.52624	Grounds of country house	Park	Park	Park	Park
39	TD04	Braunstone Park	455762	303433	Quercus robur	44.5634	1426.62	80		2.12052	3.50234	3.23818	Grounds of country house	Park	Park	Park	Park
40	TD04	Braunstone Park	455762	303433	Quercus robur	44.5634	1426.62	89		4.02926	5.58626	6.2694	Grounds of country house	Park	Park	Park	Park
41	TD04	Braunstone Park	455762	303433	Quercus robur	44.5634	1426.62	94		2.93933	4.46835	4.61707	Grounds of country house	Park	Park	Park	Park
42	TD05	Braunstone Park	455721	303504	Quercus robur	161.065	36856	7		14.4091	4.81635	12.4875	Grounds of country house	Park	Park	Park	Park
43	TD05	Braunstone Park	455721	303504	Quercus robur	161.065	36856	17		16.9264	7.77451	18.7406	Grounds of country house	Park	Park	Park	Park
44	TD05	Braunstone Park	455721	303504	Quercus robur	161.065	36856	23		19.7437	7.0304	23.4779	Grounds of country house	Park	Park	Park	Park
45	TD05	Braunstone Park	455721	303504	Quercus robur	161.065	36856	30		9.12011	5.24529	11.502	Grounds of country house	Park	Park	Park	Park
46	TD05	Braunstone Park	455721	303504	Quercus robur	161.065	36856	36		7.87837	5.45364	10.3253	Grounds of country house	Park	Park	Park	Park
47	TD05	Braunstone Park	455721	303504	Quercus robur	161.065	36856	40		4.37634	4.24075	5.8606	Grounds of country house	Park	Park	Park	Park
48	TD05	Braunstone Park	455721	303504	Quercus robur	161.065	36856	47		2.79914	3.35992	3.87086	Grounds of country house	Park	Park	Park	Park
49	TD06	Knighton Park	460659	300863	Fraxinus excelsior	62.3887	2552.08	9	1.0419	42.0966	9.27491	43.8605	Agriculture	Agriculture	Agriculture	Park	Park
50	TD06	Knighton Park	460659	300863	Fraxinus excelsior	62.3887	2552.08	16		20.381	4.59972	22.2305	Agriculture	Agriculture	Agriculture	Park	Park
51	TD06	Knighton Park	460659	300863	Fraxinus excelsior	62.3887	2552.08	22		18.8123	4.70689	22.1436	Agriculture	Agriculture	Agriculture	Park	Park
52	TD06	Knighton Park	460659	300863	Fraxinus excelsior	62.3887	2552.08	29	1.1418	34.2029	8.83642	39.0529	Agriculture	Agriculture	Agriculture	Park	Park
53	TD06	Knighton Park	460659	300863	Fraxinus excelsior	62.3887	2552.08	37	1.2985	23.4317	8.7972	30.4261	Agriculture	Agriculture	Agriculture	Park	Park
54	TD06	Knighton Park	460659	300863	Fraxinus excelsior	62.3887	2552.08	51	1.6756	8.79742	6.1581	14.741	Agriculture	Agriculture	Agriculture	Park	Park
55	TD06	Knighton Park	460659	300863	Fraxinus excelsior	62.3887	2552.08	65	1.5623	11.1582	7.14669	17.4325	Agriculture	Agriculture	Agriculture	Park	Park
56	TD06	Knighton Park	460659	300863	Fraxinus excelsior	62.3887	2552.08	84	1.6843	6.10906	7.39782	10.2895	Agriculture	Agriculture	Agriculture	Park	Park
57	TD06	Knighton Park	460659	300863	Fraxinus excelsior	62.3887	2552.08	97	1.6104	9.85771	12.5102	15.8749	Agriculture	Agriculture	Agriculture	Park	Park
58	TD07	Knighton Park	460738	300739	Fraxinus excelsior	13.369	67.2442	9	1.0233	37.5466	9.45141	38.4214	Agriculture	Agriculture	Agriculture	Park	Park
59	TD07	Knighton Park	460738	300739	Fraxinus excelsior	13.369	67.2442	17	1.1111	41.3724	13.1511	45.9689	Agriculture	Agriculture	Agriculture	Park	Park
60	TD07	Knighton Park	460738	300739	Fraxinus excelsior	13.369	67.2442	25	1.16	32.5801	12.5807	37.7929	Agriculture	Agriculture	Agriculture	Park	Park
61	TD07	Knighton Park	460738	300739	Fraxinus excelsior	13.369	67.2442	31		17.5355	9.54712	22.271	Agriculture	Agriculture	Agriculture	Park	Park
62	TD07	Knighton Park	460738	300739	Fraxinus excelsior	13.369	67.2442	38		2.76168	3.34271	3.65991	Agriculture	Agriculture	Agriculture	Park	Park
63	TD07	Knighton Park	460738	300739	Fraxinus excelsior	13.369	67.2442	44		6.57277	6.96354	8.97179	Agriculture	Agriculture	Agriculture	Park	Park
64	TD07	Knighton Park	460738	300739	Fraxinus excelsior	13.369	67.2442	55	1.2994	6.09659	6.00019	7.92191	Agriculture	Agriculture	Agriculture	Park	Park
65	TD07	Knighton Park	460738	300739	Fraxinus excelsior	13.369	67.2442	60		5.37286	6.8893	7.78568	Agriculture	Agriculture	Agriculture	Park	Park
66	TD07	Knighton Park	460738	300739	Fraxinus excelsior	13.369	67.2442	77		4.18179	5.33562	6.34255	Agriculture	Agriculture	Agriculture	Park	Park
67	TD07	Knighton Park	460738	300739	Fraxinus excelsior	13.369	67.2442	88		4.62023	6.29274	7.17478	Agriculture	Agriculture	Agriculture	Park	Park
68	TD07	Knighton Park	460738	300739	Fraxinus excelsior	13.369	67.2442	97		2.16562	3.49145	3.42017	Agriculture	Agriculture	Agriculture	Park	Park
69	TD08	Knighton Park	460717	300730	Fraxinus excelsior	22.2817	224.309	7	0.936	40.7135	7.59714	38.1078	Agriculture	Agriculture	Agriculture	Park	Park
70	TD08	Knighton Park	460717	300730	Fraxinus excelsior	22.2817	224.309	16	1.1346	38.2086	11.5619	43.3515	Agriculture	Agriculture	Agriculture	Park	Park
71	TD08	Knighton Park	460717	300730	Fraxinus excelsior	22.2817	224.309	24	1.3996	25.0177	11.0231	35.0148	Agriculture	Agriculture	Agriculture	Park	Park
72	TD08	Knighton Park	460717	300730	Fraxinus excelsior	22.2817	224.309	33		15.6568	8.81709	20.1503	Agriculture	Agriculture	Agriculture	Park	Park
73	TD08	Knighton Park	460717	300730	Fraxinus excelsior	22.2817	224.309	40	1.4298	6.1434	6.2442	8.78384	Agriculture	Agriculture	Agriculture	Park	Park
74	TD08	Knighton Park	460717	300730	Fraxinus excelsior	22.2817	224.309	53		3.35758	5.06262	4.75248	Agriculture	Agriculture	Agriculture	Park	Park
75	TD08	Knighton Park	460717	300730	Fraxinus excelsior	22.2817	224.309	65	1.5132	4.10721	5.40335	6.21502	Agriculture	Agriculture	Agriculture	Park	Park
76	TD08	Knighton Park	460717	300730	Fraxinus excelsior	22.2817	224.309	81	1.852	2.08795	5.0165	3.86688	Agriculture	Agriculture	Agriculture	Park	Park
77	TD08	Knighton Park	460717	300730	Fraxinus excelsior	22.2817	224.309	90		1.06008	3.17829	1.65266	Agriculture	Agriculture	Agriculture	Park	Park
78	TD09	Western Park	455807	304602	Quercus robur	197.034	61698.8	12		9.72796	7.31715	9.85208	Agriculture	Park	Park	Park	Park
79	TD09	Western Park	455807	304602	Quercus robur	197.034	61698.8	33		25.8829	12.59	33.3114	Agriculture	Park	Park	Park	Park
80	TD09	Western Park	455807	304602	Quercus robur	197.034	61698.8	42	1.1594	53.5842	21.0554	62.1255	Agriculture	Park	Park	Park	Park
107	TD14	Botanic Gardens	461536	301390	grassland			10	1.0644	24.4942	6.81347	26.0717	Agriculture	Botanic gardens and arboretum	Botanic gardens and arboretum	Botanic gardens and arboretum	Botanic gardens and arboretum
108	TD14	Botanic Gardens	461536	301390	grassland			22	1.3818	31.3276	15.9057	43.2884	Agriculture	Botanic gardens and arboretum	Botanic gardens and arboretum	Botanic gardens and arboretum	Botanic gardens and arboretum
109	TD14	Botanic Gardens	461536	301390	grassland			37		5.10022	5.91283	6.72219	Agriculture	Botanic gardens and arboretum	Botanic gardens and arboretum	Botanic gardens and arboretum	Botanic gardens and arboretum
110	TD14	Botanic Gardens	461536	301390	grassland			50	1.5536	4.78315	6.16011	7.43109	Agriculture	Botanic gardens and arboretum	Botanic gardens and arboretum	Botanic gardens and arboretum	Botanic gardens and arboretum
111	TD14	Botanic Gardens	461536	301390	grassland			61	1.6083	3.62163	5.30714	5.82466	Agriculture	Botanic gardens and arboretum	Botanic gardens and arboretum	Botanic gardens and arboretum	Botanic gardens and arboretum
112	TD14	Botanic Gardens	461536	301390	grassland			79	1.6606	3.62916	7.65574	6.02658	Agriculture	Botanic gardens and arboretum	Botanic gardens and arboretum	Botanic gardens and arboretum	Botanic gardens and arboretum
113	TD14	Botanic Gardens	461536	301390	grassland			91	1.6728	2.58995	5.74143	4.33248	Agriculture	Botanic gardens and arboretum	Botanic gardens and arboretum	Botanic gardens and arboretum	Botanic gardens and arboretum
114	TD14	Botanic Gardens	461536	301390	grassland			101	1.7465	3.34952	8.67432	5.84993	Agriculture	Botanic gardens and arboretum	Botanic gardens and arboretum	Botanic gardens and arboretum	Botanic gardens and arboretum
131	TD19	Western Park	455802	304875	Acer spp.	66.5268	3636.9	9		29.1517	7.5895	27.2501	Agriculture	Park	Park	Park	Park
132	TD19	Western Park	455802	304875	Acer spp.	66.5268	3636.9	14	0.9904	22.5234	7.80422	22.3072	Agriculture	Park	Park	Park	Park
133	TD19	Western Park	455802	304875	Acer spp.	66.5268	3636.9	22		18.1263	10.0065	21.3361	Agriculture	Park	Park	Park	Park
134	TD19	Western Park	455802	304875	Acer spp.	66.5268	3636.9	35	1.6819	10.279	8.72748	17.2882	Agriculture	Park	Park	Park	Park
135	TD19	Western Park	455802	304875	Acer spp.	66.5268	3636.9	44	1.5881	8.01975	9.59996	12.7362	Agriculture	Park	Park	Park	Park
136	TD19	Western Park	455802	304875	Acer spp.	66.5268	3636.9	54	1.6149	8.05629	8.84979	13.0101	Agriculture	Park	Park	Park	Park
137	TD20	Western Park			Acer spp.	35.0141	761.824	10	0.9738	33.4108	8.38892	32.5355	Agriculture	Park	Park	Park	Park
138	TD20	Western Park			Acer spp.	35.0141	761.824	10	0.9838	32.2559	7.4323	31.7334	Agriculture	Park	Park	Park	Park
139	TD20	Western Park			Acer spp.	35.0141	761.824	21	1.2067	18.8452	7.02456	22.7405	Agriculture	Park	Park	Park	Park
140	TD20	Western Park			Acer spp.	35.0141	761.824	31	1.494	16.5974	8.03199	24.7966	Agriculture	Park	Park	Park	Park
141	TD20	Western Park			Acer spp.	35.0141	761.824	40		14.4098	7.40235	19.297	Agriculture	Park	Park	Park	Park
142	TD20	Western Park			Acer spp.	35.0141	761.824	50	1.5001	8.8795	6.19042	13.3201	Agriculture	Park	Park	Park	Park
143	TD20	Western Park			Acer spp.	35.0141	761.824	61	1.5682	6.44522	6.54431	10.1074	Agriculture	Park	Park	Park	Park
144	TD20	Western Park			Acer spp.	35.0141	761.824	70		5.98887	8.34708	8.92861	Agriculture	Park	Park	Park	Park
145	TD20	Western Park			Acer spp.	35.0141	761.824	80		6.11675	8.0408	9.34069	Agriculture	Park	Park	Park	Park
146	TD20	Western Park			Acer spp.	35.0141	761.824	88	1.5381	6.01637	8.61932	9.25377	Agriculture	Park	Park	Park	Park
147	TD20	Western Park			Acer spp.	35.0141	761.824	97		4.44373	8.76179	7.018	Agriculture	Park	Park	Park	Park
148	TD21	Western Park	455833	304588	Quercus robur	56.6592	2607.69	10	1.3013	31.1258	10.3862	40.504	Agriculture	Park	Park	Park	Park
149	TD21	Western Park	455833	304588	Quercus robur	56.6592	2607.69	20	1.3641	18.1814	8.71788	24.8013	Agriculture	Park	Park	Park	Park
150	TD21	Western Park	455833	304588	Quercus robur	56.6592	2607.69	33	1.4306	19.4507	11.8363	27.8261	Agriculture	Park	Park	Park	Park
151	TD21	Western Park	455833	304588	Quercus robur	56.6592	2607.69	30		19.7639	9.94835	24.9255	Agriculture	Park	Park	Park	Park
152	TD21	Western Park	455833	304588	Quercus robur	56.6592	2607.69	42		10.9192	6.81982	14.767	Agriculture	Park	Park	Park	Park
153	TD21	Western Park	455833	304588	Quercus robur	56.6592	2607.69	54		6.98451	5.37222	9.92159	Agriculture	Park	Park	Park	Park
154	TD21	Western Park	455833	304588	Quercus robur	56.6592	2607.69	50	1.5484	10.1594	6.7968	15.7309	Agriculture	Park	Park	Park	Park
155	TD21	Western Park	455833	304588	Quercus robur	56.6592	2607.69	65	1.8551	3.25231	6.37829	6.03336	Agriculture	Park	Park	Park	Park
156	TD21	Western Park	455833	304588	Quercus robur	56.6592	2607.69	74	1.6968	2.78037	6.39942	4.71773	Agriculture	Park	Park	Park	Park
157	TD21	Western Park	455833	304588	Quercus robur	56.6592	2607.69	97	1.4302	1.99059	4.20122	2.84694	Agriculture	Park	Park	Park	Park
158	TD22	Western Park	455838	304591	grassland			10		22.1891	8.51092	21.3754	Agriculture	Park	Park	Park	Park
159	TD22	Western Park	455838	304591	grassland			20		20.2219	8.04824	23.2803	Agriculture	Park	Park	Park	Park
160	TD22	Western Park	455838	304591	grassland			40		13.8324	8.81193	18.5238	Agriculture	Park	Park	Park	Park
161	TD22	Western Park	455838	304591	grassland			48		3.78447	5.65369	5.25505	Agriculture	Park	Park	Park	Park
162	TD22	Western Park	455838	304591	grassland			70		5.9525	7.39109	8.87439	Agriculture	Park	Park	Park	Park
163	TD22	Western Park	455838	304591	grassland			85		2.71272	6.29452	4.1871	Agriculture	Park	Park	Park	Park
164	TD22	Western Park	455838	304591	grassland			95		3.13283	5.70876	4.92999	Agriculture	Park	Park	Park	Park
165	TD22	Western Park	455838	304591	grassland			108		3.17983	5.83553	5.11453	Agriculture	Park	Park	Park	Park
170	TD23	Western Park	455833	304568	Quercus robur	23.8732	300.687	10	1.0971	16.6014	6.71958	18.2134	Agriculture	Park	Park	Park	Park
171	TD23	Western Park	455833	304568	Quercus robur	23.8732	300.687	24	1.2584	24.2161	11.4473	30.4736	Agriculture	Park	Park	Park	Park
172	TD23	Western Park	455833	304568	Quercus robur	23.8732	300.687	35	1.3834	11.1489	8.83232	15.4234	Agriculture	Park	Park	Park	Park
173	TD23	Western Park	455833	304568	Quercus robur	23.8732	300.687	41		4.87288	5.5868	6.55816	Agriculture	Park	Park	Park	Park
174	TD23	Western Park	455833	304568	Quercus robur	23.8732	300.687	55	1.3458	8.20016	7.56638	11.0358	Agriculture	Park	Park	Park	Park
175	TD23	Western Park	455833	304568	Quercus robur	23.8732	300.687	64	1.699	4.19709	7.18189	7.13085	Agriculture	Park	Park	Park	Park
176	TD23	Western Park	455833	304568	Quercus robur	23.8732	300.687	74	1.4171	3.4195	5.21968	4.84577	Agriculture	Park	Park	Park	Park
177	TD23	Western Park	455833	304568	Quercus robur	23.8732	300.687	89	1.4491	3.08874	4.58042	4.47589	Agriculture	Park	Park	Park	Park
178	TD23	Western Park	455833	304568	Quercus robur	23.8732	300.687	94	1.4611	2.05212	4.89011	2.99835	Agriculture	Park	Park	Park	Park
179	TD24	Western Park	455981	304489	Fraxinus excelsior	74.8028	3919.58	14	1.13109	31.6692	8.78054	35.8209	Agriculture	Park	Park	Park	Park
180	TD24	Western Park	455981	304489	Fraxinus excelsior	74.8028	3919.58	24		30.3125	10.6746	36.3953	Agriculture	Park	Park	Park	Park
181	TD24	Western Park	455981	304489	Fraxinus excelsior	74.8028	3919.58	35	1.37025	38.3076	12.2559	52.4909	Agriculture	Park	Park	Park	Park
182	TD24	Western Park	455981	304489	Fraxinus excelsior	74.8028	3919.58	48	1.45268	18.7086	9.92779	27.1776	Agriculture	Park	Park	Park	Park
183	TD24	Western Park	455981	304489	Fraxinus excelsior	74.8028	3919.58	57		8.00842	6.77061	11.4935	Agriculture	Park	Park	Park	Park
184	TD24	Western Park	455981	304489	Fraxinus excelsior	74.8028	3919.58	70	1.55116	4.76323	7.17325	7.38852	Agriculture	Park	Park	Park	Park
185	TD24	Western Park	455981	304489	Fraxinus excelsior	74.8028	3919.58	81	1.7035	3.32078	6.06518	5.65695	Agriculture	Park	Park	Park	Park
186	TD24	Western Park	455981	304489	Fraxinus excelsior	74.8028	3919.58	94		2.19022	4.77263	3.44037	Agriculture	Park	Park	Park	Park
187	TD25	Knighton Park	460650	300670	Acer spp.	7.00282	15.3512	10	1.0127	35.9103	7.75061	36.3664	Agriculture	Agriculture	Agriculture	Park	Park
188	TD25	Knighton Park	460650	300670	Acer spp.	7.00282	15.3512	20	1.1519	26.2398	10.1701	30.2256	Agriculture	Agriculture	Agriculture	Park	Park
189	TD25	Knighton Park	460650	300670	Acer spp.	7.00282	15.3512	30	1.3614	20.3807	9.74859	27.7463	Agriculture	Agriculture	Agriculture	Park	Park
190	TD25	Knighton Park	460650	300670	Acer spp.	7.00282	15.3512	44	1.4074	16.4157	10.5682	23.1034	Agriculture	Agriculture	Agriculture	Park	Park
191	TD25	Knighton Park	460650	300670	Acer spp.	7.00282	15.3512	60	1.3588	6.40708	8.15253	8.70595	Agriculture	Agriculture	Agriculture	Park	Park
192	TD25	Knighton Park	460650	300670	Acer spp.	7.00282	15.3512	75	1.258	5.91684	8.50474	7.44338	Agriculture	Agriculture	Agriculture	Park	Park
193	TD25	Knighton Park	460650	300670	Acer spp.	7.00282	15.3512	87	1.3953	6.23254	12.5101	8.69626	Agriculture	Agriculture	Agriculture	Park	Park
194	TD25	Knighton Park	460650	300670	Acer spp.	7.00282	15.3512	97	1.4647	6.44353	16.0286	9.43785	Agriculture	Agriculture	Agriculture	Park	Park
195	TD26	Knighton Park	460474	300682	grassland			8	0.926	40.8274	8.45992	37.8062	Agriculture	Agriculture	Agriculture	Park	Park
196	TD26	Knighton Park	460474	300682	grassland			18	1.19669	38.553	11.2422	46.1359	Agriculture	Agriculture	Agriculture	Park	Park
197	TD26	Knighton Park	460474	300682	grassland			35		26.011	11.085	33.8912	Agriculture	Agriculture	Agriculture	Park	Park
198	TD26	Knighton Park	460474	300682	grassland			42	1.3524	14.2951	8.72882	19.3327	Agriculture	Agriculture	Agriculture	Park	Park
199	TD26	Knighton Park	460474	300682	grassland			54		4.86773	6.45805	6.91468	Agriculture	Agriculture	Agriculture	Park	Park
201	TD26	Knighton Park	460474	300682	grassland			79	1.2875	4.98208	7.81948	6.41443	Agriculture	Agriculture	Agriculture	Park	Park
202	TD26	Knighton Park	460474	300682	grassland			100		4.85417	58.5607	7.7063	Agriculture	Agriculture	Agriculture	Park	Park
203	TD26	Knighton Park	460474	300682	grassland			20		31.4096	13.2872	36.16	Agriculture	Agriculture	Agriculture	Park	Park
204	TD26	Knighton Park	460474	300682	grassland			24	1.27177	4.29553	7.68734	5.46293	Agriculture	Agriculture	Agriculture	Park	Park
205	TD26	Knighton Park	460474	300682	grassland			45		21.6495	11.6327	29.6834	Agriculture	Agriculture	Agriculture	Park	Park
206	TD26	Knighton Park	460474	300682	grassland			56		7.71249	9.1959	11.0317	Agriculture	Agriculture	Agriculture	Park	Park
207	TD27	Knighton Park	460549	300706	Quercus robur	49.338	1841.69	13	1.1256	34.3563	11.6981	38.6714	Agriculture	Agriculture	Agriculture	Park	Park
208	TD27	Knighton Park	460549	300706	Quercus robur	49.338	1841.69	24	1.3291	26.7336	12.4573	35.5317	Agriculture	Agriculture	Agriculture	Park	Park
209	TD27	Knighton Park	460549	300706	Quercus robur	49.338	1841.69	32		24.2211	15.7697	30.9705	Agriculture	Agriculture	Agriculture	Park	Park
210	TD27	Knighton Park	460549	300706	Quercus robur	49.338	1841.69	37		26.3122	12.3396	34.68	Agriculture	Agriculture	Agriculture	Park	Park
211	TD27	Knighton Park	460549	300706	Quercus robur	49.338	1841.69	47	1.3779	16.6912	9.66216	22.9988	Agriculture	Agriculture	Agriculture	Park	Park
212	TD27	Knighton Park	460549	300706	Quercus robur	49.338	1841.69	63	1.4095	6.46705	10.0948	9.1153	Agriculture	Agriculture	Agriculture	Park	Park
213	TD27	Knighton Park	460549	300706	Quercus robur	49.338	1841.69	20		39.5557	12.0582	45.5383	Agriculture	Agriculture	Agriculture	Park	Park
214	TD27	Knighton Park	460549	300706	Quercus robur	49.338	1841.69	30		31.322	13.4846	39.5022	Agriculture	Agriculture	Agriculture	Park	Park
215	TD28	Knighton Park	460521	300681	Acer spp.	4.13803	4.30322	9		45.7901	10.5892	42.8031	Agriculture	Agriculture	Agriculture	Park	Park
216	TD28	Knighton Park	460521	300681	Acer spp.	4.13803	4.30322	18		31.3756	12.7097	35.2248	Agriculture	Agriculture	Agriculture	Park	Park
217	TD28	Knighton Park	460521	300681	Acer spp.	4.13803	4.30322	29	1.3321	18.3081	12.144	24.3882	Agriculture	Agriculture	Agriculture	Park	Park
218	TD28	Knighton Park	460521	300681	Acer spp.	4.13803	4.30322	48		5.69741	8.40942	7.91132	Agriculture	Agriculture	Agriculture	Park	Park
219	TD28	Knighton Park	460521	300681	Acer spp.	4.13803	4.30322	65		4.02562	8.5318	5.92079	Agriculture	Agriculture	Agriculture	Park	Park
220	TD28	Knighton Park	460521	300681	Acer spp.	4.13803	4.30322	78	1.614	3.63073	8.65979	5.86	Agriculture	Agriculture	Agriculture	Park	Park
221	TD28	Knighton Park	460521	300681	Acer spp.	4.13803	4.30322	84	1.4535	3.91049	56.2909	5.6839	Agriculture	Agriculture	Agriculture	Park	Park
222	TD28	Knighton Park	460521	300681	Acer spp.	4.13803	4.30322	97	1.4993	4.77932	262.206	7.16564	Agriculture	Agriculture	Agriculture	Park	Park
223	TD29	Braunstone Park	455613	303536	Acer spp.	84.9887	6609.65	11	0.7904	80.7336	12.3025	63.8118	Grounds of country house	Park	Park	Park	Park
224	TD29	Braunstone Park	455613	303536	Acer spp.	84.9887	6609.65	22	1.0537	33.0014	10.0441	34.7736	Grounds of country house	Park	Park	Park	Park
225	TD29	Braunstone Park	455613	303536	Acer spp.	84.9887	6609.65	14		87.7552	12.8142	92.5421	Grounds of country house	Park	Park	Park	Park
226	TD29	Braunstone Park	455613	303536	Acer spp.	84.9887	6609.65	21		32.4636	10.4429	37.8029	Grounds of country house	Park	Park	Park	Park
227	TD29	Braunstone Park	455613	303536	Acer spp.	84.9887	6609.65	12	0.9478	50.1468	11.9402	47.5291	Grounds of country house	Park	Park	Park	Park
228	TD29	Braunstone Park	455613	303536	Acer spp.	84.9887	6609.65	22	1.0933	29.8225	10.4531	32.605	Grounds of country house	Park	Park	Park	Park
230	TD29	Braunstone Park	455613	303536	Acer spp.	84.9887	6609.65	46	1.4131	13.4083	10.004	18.9472	Grounds of country house	Park	Park	Park	Park
231	TD29	Braunstone Park	455613	303536	Acer spp.	84.9887	6609.65	56	1.5386	10.325	12.7949	15.8861	Grounds of country house	Park	Park	Park	Park
232	TD29	Braunstone Park	455613	303536	Acer spp.	84.9887	6609.65	68		14.3198	22.572	21.2364	Grounds of country house	Park	Park	Park	Park
233	TD29	Braunstone Park	455613	303536	Acer spp.	84.9887	6609.65	78	1.5201	10.7837	33.152	16.3922	Grounds of country house	Park	Park	Park	Park
234	TD29	Braunstone Park	455613	303536	Acer spp.	84.9887	6609.65	94	1.7578	5.83394	54.2107	10.2549	Grounds of country house	Park	Park	Park	Park
235	TD30	Evington Park	462519	303211	Acer spp.	64.9352	3428.41	9	1.2847	22.5118	10.7588	28.9209	Agriculture and grounds of country house	Agriculture and grounds of country house	Park	Park	Park
236	TD30	Evington Park	462519	303211	Acer spp.	64.9352	3428.41	17	1.259	13.4798	10.044	16.9711	Agriculture and grounds of country house	Agriculture and grounds of country house	Park	Park	Park
237	TD30	Evington Park	462519	303211	Acer spp.	64.9352	3428.41	27	1.4717	10.2371	9.81044	15.066	Agriculture and grounds of country house	Agriculture and grounds of country house	Park	Park	Park
238	TD30	Evington Park	462519	303211	Acer spp.	64.9352	3428.41	37	1.3743	12.696	11.8642	17.4481	Agriculture and grounds of country house	Agriculture and grounds of country house	Park	Park	Park
239	TD30	Evington Park	462519	303211	Acer spp.	64.9352	3428.41	44	1.3497	4.27791	9.51901	5.7739	Agriculture and grounds of country house	Agriculture and grounds of country house	Park	Park	Park
240	TD30	Evington Park	462519	303211	Acer spp.	64.9352	3428.41	57	1.5807	4.35097	9.66814	6.87758	Agriculture and grounds of country house	Agriculture and grounds of country house	Park	Park	Park
241	TD30	Evington Park	462519	303211	Acer spp.	64.9352	3428.41	70	1.3903	5.43218	8.99925	7.55235	Agriculture and grounds of country house	Agriculture and grounds of country house	Park	Park	Park
242	TD30	Evington Park	462519	303211	Acer spp.	64.9352	3428.41	79	1.3001	5.61629	10.3895	7.30174	Agriculture and grounds of country house	Agriculture and grounds of country house	Park	Park	Park
243	TD30	Evington Park	462519	303211	Acer spp.	64.9352	3428.41	94	1.7593	3.15064	8.63511	5.54292	Agriculture and grounds of country house	Agriculture and grounds of country house	Park	Park	Park
244	TD31	Evington Park	462514	303175	Quercus robur	8.27606	22.222	11	1.324	6.55302	10.3706	8.6762	Agriculture and grounds of country house	Agriculture and grounds of country house	Park	Park	Park
245	TD31	Evington Park	462514	303175	Quercus robur	8.27606	22.222	21	1.3171	11.9048	9.29025	15.6798	Agriculture and grounds of country house	Agriculture and grounds of country house	Park	Park	Park
246	TD31	Evington Park	462514	303175	Quercus robur	8.27606	22.222	37	1.4519	8.71793	10.0532	12.6576	Agriculture and grounds of country house	Agriculture and grounds of country house	Park	Park	Park
247	TD31	Evington Park	462514	303175	Quercus robur	8.27606	22.222	48		4.35125	9.18812	6.04207	Agriculture and grounds of country house	Agriculture and grounds of country house	Park	Park	Park
248	TD31	Evington Park	462514	303175	Quercus robur	8.27606	22.222	60		3.52871	8.24048	5.11337	Agriculture and grounds of country house	Agriculture and grounds of country house	Park	Park	Park
249	TD31	Evington Park	462514	303175	Quercus robur	8.27606	22.222	74	1.3649	2.43246	9.6885	3.32006	Agriculture and grounds of country house	Agriculture and grounds of country house	Park	Park	Park
250	TD31	Evington Park	462514	303175	Quercus robur	8.27606	22.222	89		2.42061	9.79655	3.7664	Agriculture and grounds of country house	Agriculture and grounds of country house	Park	Park	Park
251	TD31	Evington Park	462514	303175	Quercus robur	8.27606	22.222	104		1.6534	7.88801	2.64245	Agriculture and grounds of country house	Agriculture and grounds of country house	Park	Park	Park
252	TD32	Evington Park	462515	303500	Quercus robur	83.7155	6983.7	12	1.0698	39.1721	13.5844	41.9063	Agriculture and grounds of country house	Agriculture and grounds of country house	Park	Park	Park
253	TD32	Evington Park	462515	303500	Quercus robur	83.7155	6983.7	21	1.3354	13.8221	10.1064	18.458	Agriculture and grounds of country house	Agriculture and grounds of country house	Park	Park	Park
254	TD32	Evington Park	462515	303500	Quercus robur	83.7155	6983.7	32	1.4139	10.1707	10.7596	14.3804	Agriculture and grounds of country house	Agriculture and grounds of country house	Park	Park	Park
255	TD32	Evington Park	462515	303500	Quercus robur	83.7155	6983.7	44	1.56	5.81529	8.92267	9.07185	Agriculture and grounds of country house	Agriculture and grounds of country house	Park	Park	Park
256	TD32	Evington Park	462515	303500	Quercus robur	83.7155	6983.7	56	1.6638	4.72251	8.62991	7.85732	Agriculture and grounds of country house	Agriculture and grounds of country house	Park	Park	Park
257	TD32	Evington Park	462515	303500	Quercus robur	83.7155	6983.7	76	1.4844	14.424	10.3688	21.411	Agriculture and grounds of country house	Agriculture and grounds of country house	Park	Park	Park
258	TD32	Evington Park	462515	303500	Quercus robur	83.7155	6983.7	91	1.706	2.82881	9.22624	4.82596	Agriculture and grounds of country house	Agriculture and grounds of country house	Park	Park	Park
259	TD32	Evington Park	462515	303500	Quercus robur	83.7155	6983.7	99		3.61013	25.9026	5.72147	Agriculture and grounds of country house	Agriculture and grounds of country house	Park	Park	Park
260	TD33	Evington Park	462335	303532	Fraxinus excelsior	65.2535	2837.85	10		65.4208	15.1863	63.0219	Agriculture and grounds of country house	Agriculture and grounds of country house	Park	Park	Park
261	TD33	Evington Park	462335	303532	Fraxinus excelsior	65.2535	2837.85	26		44.9252	11.8956	54.9152	Agriculture and grounds of country house	Agriculture and grounds of country house	Park	Park	Park
262	TD33	Evington Park	462335	303532	Fraxinus excelsior	65.2535	2837.85	38	1.0596	93.6607	34.542	99.2428	Agriculture and grounds of country house	Agriculture and grounds of country house	Park	Park	Park
263	TD33	Evington Park	462335	303532	Fraxinus excelsior	65.2535	2837.85	57		49.5005	17.8223	71.0417	Agriculture and grounds of country house	Agriculture and grounds of country house	Park	Park	Park
264	TD33	Evington Park	462335	303532	Fraxinus excelsior	65.2535	2837.85	67	1.2453	53.2604	16.3057	66.3252	Agriculture and grounds of country house	Agriculture and grounds of country house	Park	Park	Park
265	TD33	Evington Park	462335	303532	Fraxinus excelsior	65.2535	2837.85	78	1.3514	37.5759	16.4685	50.7801	Agriculture and grounds of country house	Agriculture and grounds of country house	Park	Park	Park
266	TD33	Evington Park	462335	303532	Fraxinus excelsior	65.2535	2837.85	90	1.1955	25.8283	19.3317	30.8777	Agriculture and grounds of country house	Agriculture and grounds of country house	Park	Park	Park
267	TD33	Evington Park	462335	303532	Fraxinus excelsior	65.2535	2837.85	98	1.4829	15.3409	27.4371	22.749	Agriculture and grounds of country house	Agriculture and grounds of country house	Park	Park	Park
268	TD34	Evington Park	462291	303600	Fraxinus excelsior	91.9916	6393.18	7	0.63727	94.9415	15.8261	60.5034	Agriculture and grounds of country house	Agriculture and grounds of country house	Park	Park	Park
269	TD34	Evington Park	462291	303600	Fraxinus excelsior	91.9916	6393.18	25	1.2359	26.5967	17.1655	32.8708	Agriculture and grounds of country house	Agriculture and grounds of country house	Park	Park	Park
270	TD34	Evington Park	462291	303600	Fraxinus excelsior	91.9916	6393.18	38	1.368	29.0421	19.4923	39.7295	Agriculture and grounds of country house	Agriculture and grounds of country house	Park	Park	Park
271	TD34	Evington Park	462291	303600	Fraxinus excelsior	91.9916	6393.18	50		14.3807	46.2837	20.128	Agriculture and grounds of country house	Agriculture and grounds of country house	Park	Park	Park
272	TD34	Evington Park	462291	303600	Fraxinus excelsior	91.9916	6393.18	68		8.76229	72.2768	12.9945	Agriculture and grounds of country house	Agriculture and grounds of country house	Park	Park	Park
273	TD34	Evington Park	462291	303600	Fraxinus excelsior	91.9916	6393.18	83		7.91654	47.9671	12.1681	Agriculture and grounds of country house	Agriculture and grounds of country house	Park	Park	Park
274	TD34	Evington Park	462291	303600	Fraxinus excelsior	91.9916	6393.18	98	1.6143	8.51967	111.678	13.7533	Agriculture and grounds of country house	Agriculture and grounds of country house	Park	Park	Park
275	TD35	Evington Park	462377	303563	grassland			9	1.0391	32.8243	10.6333	34.1077	Agriculture and grounds of country house	Agriculture and grounds of country house	Park	Park	Park
276	TD35	Evington Park	462377	303563	grassland			19	1.3358	18.4649	10.4778	24.6654	Agriculture and grounds of country house	Agriculture and grounds of country house	Park	Park	Park
277	TD35	Evington Park	462377	303563	grassland			34		17.8288	10.3402	23.09	Agriculture and grounds of country house	Agriculture and grounds of country house	Park	Park	Park
278	TD35	Evington Park	462377	303563	grassland			49		15.6374	17.7147	21.8012	Agriculture and grounds of country house	Agriculture and grounds of country house	Park	Park	Park
279	TD35	Evington Park	462377	303563	grassland			59		7.05935	15.9601	10.1974	Agriculture and grounds of country house	Agriculture and grounds of country house	Park	Park	Park
280	TD35	Evington Park	462377	303563	grassland			73	1.6093	6.51989	38.7059	10.4925	Agriculture and grounds of country house	Agriculture and grounds of country house	Park	Park	Park
281	TD35	Evington Park	462377	303563	grassland			87	1.5261	6.66723	119.548	10.1749	Agriculture and grounds of country house	Agriculture and grounds of country house	Park	Park	Park
282	TD35	Evington Park	462377	303563	grassland			101		5.9166	167.537	9.40893	Agriculture and grounds of country house	Agriculture and grounds of country house	Park	Park	Park
283	TD36	Evington Park	462331	303647	Acer spp.	44.8817	1394.04	12	0.9864	39.0974	10.8622	38.5657	Agriculture and grounds of country house	Agriculture and grounds of country house	Park	Park	Park
284	TD36	Evington Park	462331	303647	Acer spp.	44.8817	1394.04	20	1.0866	34.8718	11.1779	37.8917	Agriculture and grounds of country house	Agriculture and grounds of country house	Park	Park	Park
285	TD36	Evington Park	462331	303647	Acer spp.	44.8817	1394.04	9	0.829	53.6208	11.1875	44.4517	Agriculture and grounds of country house	Agriculture and grounds of country house	Park	Park	Park
286	TD36	Evington Park	462331	303647	Acer spp.	44.8817	1394.04	20	0.8439	44.2135	11.7413	37.3118	Agriculture and grounds of country house	Agriculture and grounds of country house	Park	Park	Park
287	TD36	Evington Park	462331	303647	Acer spp.	44.8817	1394.04	31	1.3658	20.9622	10.2561	28.6301	Agriculture and grounds of country house	Agriculture and grounds of country house	Park	Park	Park
288	TD36	Evington Park	462331	303647	Acer spp.	44.8817	1394.04	43	1.6261	9.09679	9.94521	14.7923	Agriculture and grounds of country house	Agriculture and grounds of country house	Park	Park	Park
289	TD36	Evington Park	462331	303647	Acer spp.	44.8817	1394.04	61	1.6503	8.36916	13.3257	13.8116	Agriculture and grounds of country house	Agriculture and grounds of country house	Park	Park	Park
290	TD36	Evington Park	462331	303647	Acer spp.	44.8817	1394.04	73		7.6907	14.1877	11.5533	Agriculture and grounds of country house	Agriculture and grounds of country house	Park	Park	Park
291	TD36	Evington Park	462331	303647	Acer spp.	44.8817	1394.04	89	1.4455	8.27312	67.2167	11.9588	Agriculture and grounds of country house	Agriculture and grounds of country house	Park	Park	Park
292	TD36	Evington Park	462331	303647	Acer spp.	44.8817	1394.04	95		8.10542	86.8446	12.7551	Agriculture and grounds of country house	Agriculture and grounds of country house	Park	Park	Park
293	TD37	Evington Park	462568	303256	Quercus robur	136.873	24335.9	9		15.5926	13.7802	14.5755	Agriculture and grounds of country house	Agriculture and grounds of country house	Park	Park	Park
294	TD37	Evington Park	462568	303256	Quercus robur	136.873	24335.9	21	1.4476	16.5452	14.5772	23.9508	Agriculture and grounds of country house	Agriculture and grounds of country house	Park	Park	Park
295	TD37	Evington Park	462568	303256	Quercus robur	136.873	24335.9	36		11.8598	12.2544	15.5434	Agriculture and grounds of country house	Agriculture and grounds of country house	Park	Park	Park
296	TD37	Evington Park	462568	303256	Quercus robur	136.873	24335.9	52		11.4045	12.0258	16.0835	Agriculture and grounds of country house	Agriculture and grounds of country house	Park	Park	Park
297	TD37	Evington Park	462568	303256	Quercus robur	136.873	24335.9	67	1.4374	5.63845	11.7958	8.10471	Agriculture and grounds of country house	Agriculture and grounds of country house	Park	Park	Park
298	TD37	Evington Park	462568	303256	Quercus robur	136.873	24335.9	78	1.3643	3.85057	10.5244	5.25334	Agriculture and grounds of country house	Agriculture and grounds of country house	Park	Park	Park
299	TD37	Evington Park	462568	303256	Quercus robur	136.873	24335.9	89		3.67001	10.5938	5.71042	Agriculture and grounds of country house	Agriculture and grounds of country house	Park	Park	Park
300	TD37	Evington Park	462568	303256	Quercus robur	136.873	24335.9	96	1.6862	4.06856	10.4986	6.8604	Agriculture and grounds of country house	Agriculture and grounds of country house	Park	Park	Park
301	TD38	Arboretum	462772	302536	Fraxinus excelsior	44.5634	1152.28	10	0.8384	69.8447	11.1872	58.5578	Agriculture	Agriculture	Agriculture	Agriculture	Agriculture
302	TD38	Arboretum	462772	302536	Fraxinus excelsior	44.5634	1152.28	23		61.6224	11.3991	73.2772	Agriculture	Agriculture	Agriculture	Agriculture	Agriculture
303	TD38	Arboretum	462772	302536	Fraxinus excelsior	44.5634	1152.28	31	1.126	44.7019	12.4931	50.3343	Agriculture	Agriculture	Agriculture	Agriculture	Agriculture
304	TD38	Arboretum	462772	302536	Fraxinus excelsior	44.5634	1152.28	43	1.7535	14.3781	39.8384	25.212	Agriculture	Agriculture	Agriculture	Agriculture	Agriculture
305	TD38	Arboretum	462772	302536	Fraxinus excelsior	44.5634	1152.28	51	1.6787	18.4105	39.628	30.9057	Agriculture	Agriculture	Agriculture	Agriculture	Agriculture
306	TD38	Arboretum	462772	302536	Fraxinus excelsior	44.5634	1152.28	80	1.5388	24.7247	37.0013	38.0464	Agriculture	Agriculture	Agriculture	Agriculture	Agriculture
307	TD38	Arboretum	462772	302536	Fraxinus excelsior	44.5634	1152.28	89		33.9998	39.8294	52.9027	Agriculture	Agriculture	Agriculture	Agriculture	Agriculture
308	TD38	Arboretum	462772	302536	Fraxinus excelsior	44.5634	1152.28	99	1.2201	39.3212	15.5286	47.9758	Agriculture	Agriculture	Agriculture	Agriculture	Agriculture
309	TD39	Arboretum	462775	302449	Fraxinus excelsior	46.4732	1272.38	12		43.8604	10.4789	44.42	Agriculture	Agriculture	Agriculture	Agriculture	Agriculture
310	TD39	Arboretum	462775	302449	Fraxinus excelsior	46.4732	1272.38	23	1.2344	30.8921	12.3303	38.1332	Agriculture	Agriculture	Agriculture	Agriculture	Agriculture
311	TD39	Arboretum	462775	302449	Fraxinus excelsior	46.4732	1272.38	31	1.4635	15.0586	9.18383	22.0383	Agriculture	Agriculture	Agriculture	Agriculture	Agriculture
312	TD39	Arboretum	462775	302449	Fraxinus excelsior	46.4732	1272.38	43		9.19263	8.83195	12.4906	Agriculture	Agriculture	Agriculture	Agriculture	Agriculture
313	TD39	Arboretum	462775	302449	Fraxinus excelsior	46.4732	1272.38	54		5.10492	7.80724	7.25161	Agriculture	Agriculture	Agriculture	Agriculture	Agriculture
314	TD39	Arboretum	462775	302449	Fraxinus excelsior	46.4732	1272.38	66	1.5314	5.75617	20.2515	8.815	Agriculture	Agriculture	Agriculture	Agriculture	Agriculture
315	TD39	Arboretum	462775	302449	Fraxinus excelsior	46.4732	1272.38	77		5.63091	28.5427	8.54043	Agriculture	Agriculture	Agriculture	Agriculture	Agriculture
316	TD39	Arboretum	462775	302449	Fraxinus excelsior	46.4732	1272.38	90	1.7382	3.45215	11.2899	6.00053	Agriculture	Agriculture	Agriculture	Agriculture	Agriculture
317	TD39	Arboretum	462775	302449	Fraxinus excelsior	46.4732	1272.38	97		3.77244	9.8022	5.95783	Agriculture	Agriculture	Agriculture	Agriculture	Agriculture
318	TD40	Arboretum	462706	302663	Acer spp.	7.63944	18.949	12	1.072	35.7073	11.1531	38.2782	Agriculture	Agriculture	Agriculture	Agriculture	Agriculture
319	TD40	Arboretum	462706	302663	Acer spp.	7.63944	18.949	20		19.4045	9.03415	22.3393	Agriculture	Agriculture	Agriculture	Agriculture	Agriculture
320	TD40	Arboretum	462706	302663	Acer spp.	7.63944	18.949	30	1.3647	15.843	9.09722	21.621	Agriculture	Agriculture	Agriculture	Agriculture	Agriculture
321	TD40	Arboretum	462706	302663	Acer spp.	7.63944	18.949	43		44.7721	11.4506	60.8347	Agriculture	Agriculture	Agriculture	Agriculture	Agriculture
322	TD40	Arboretum	462706	302663	Acer spp.	7.63944	18.949	56		8.50309	16.8048	12.1626	Agriculture	Agriculture	Agriculture	Agriculture	Agriculture
323	TD40	Arboretum	462706	302663	Acer spp.	7.63944	18.949	60		7.80698	68.0294	11.3129	Agriculture	Agriculture	Agriculture	Agriculture	Agriculture
324	TD40	Arboretum	462706	302663	Acer spp.	7.63944	18.949	77	1.7585	6.409	95.1822	11.2702	Agriculture	Agriculture	Agriculture	Agriculture	Agriculture
325	TD40	Arboretum	462706	302663	Acer spp.	7.63944	18.949	89	2.0636	3.77854	98.6382	7.79739	Agriculture	Agriculture	Agriculture	Agriculture	Agriculture
326	TD40	Arboretum	462706	302663	Acer spp.	7.63944	18.949	99	1.7267	3.77854	115.197	6.5244	Agriculture	Agriculture	Agriculture	Agriculture	Agriculture
327	TD41	Arboretum	462723	302653	Acer spp.	34.0592	712.267	11	0.9105	65.0209	10.2679	59.2015	Agriculture	Agriculture	Agriculture	Agriculture	Agriculture
328	TD41	Arboretum	462723	302653	Acer spp.	34.0592	712.267	18	0.9284	53.1428	9.74656	49.3378	Agriculture	Agriculture	Agriculture	Agriculture	Agriculture
329	TD41	Arboretum	462723	302653	Acer spp.	34.0592	712.267	30	1.2628	38.6247	10.2518	48.7752	Agriculture	Agriculture	Agriculture	Agriculture	Agriculture
330	TD41	Arboretum	462723	302653	Acer spp.	34.0592	712.267	40	1.4247	26.5122	10.8696	37.7719	Agriculture	Agriculture	Agriculture	Agriculture	Agriculture
331	TD41	Arboretum	462723	302653	Acer spp.	34.0592	712.267	58	1.5576	10.1113	38.3516	15.7493	Agriculture	Agriculture	Agriculture	Agriculture	Agriculture
332	TD41	Arboretum	462723	302653	Acer spp.	34.0592	712.267	70	1.6458	10.4253	69.7891	17.1579	Agriculture	Agriculture	Agriculture	Agriculture	Agriculture
333	TD41	Arboretum	462723	302653	Acer spp.	34.0592	712.267	82	1.6382	10.5532	89.002	17.2882	Agriculture	Agriculture	Agriculture	Agriculture	Agriculture
334	TD41	Arboretum	462723	302653	Acer spp.	34.0592	712.267	95		5.95884	151.401	9.37717	Agriculture	Agriculture	Agriculture	Agriculture	Agriculture
335	TD42	Arboretum	462760	302603	grassland			9	0.6123	83.1457	10.8661	50.9101	Agriculture	Agriculture	Agriculture	Agriculture	Agriculture
336	TD42	Arboretum	462760	302603	grassland			23	1.071	27.7776	10.3596	29.7498	Agriculture	Agriculture	Agriculture	Agriculture	Agriculture
337	TD42	Arboretum	462760	302603	grassland			34	1.1895	18.9994	12.2393	22.5997	Agriculture	Agriculture	Agriculture	Agriculture	Agriculture
338	TD42	Arboretum	462760	302603	grassland			48	1.301	13.0688	16.6732	17.0025	Agriculture	Agriculture	Agriculture	Agriculture	Agriculture
339	TD42	Arboretum	462760	302603	grassland			67	1.5757	8.76799	27.3701	13.8157	Agriculture	Agriculture	Agriculture	Agriculture	Agriculture
340	TD42	Arboretum	462760	302603	grassland			80	0.7786	17.6961	21.7177	13.7781	Agriculture	Agriculture	Agriculture	Agriculture	Agriculture
341	TD42	Arboretum	462760	302603	grassland			94		8.51631	62.9811	13.3773	Agriculture	Agriculture	Agriculture	Agriculture	Agriculture
342	TD43	Arboretum	462771	302683	Fraxinus excelsior	46.4732	1272.38	10	0.9791	4.2695	8.53405	4.18026	Agriculture	Agriculture	Agriculture	Agriculture	Agriculture
343	TD43	Arboretum	462771	302683	Fraxinus excelsior	46.4732	1272.38	22	1.1922	9.74723	12.2847	11.6206	Agriculture	Agriculture	Agriculture	Agriculture	Agriculture
344	TD43	Arboretum	462771	302683	Fraxinus excelsior	46.4732	1272.38	34		36.4704	9.20868	47.2327	Agriculture	Agriculture	Agriculture	Agriculture	Agriculture
345	TD43	Arboretum	462771	302683	Fraxinus excelsior	46.4732	1272.38	48		24.1191	9.2226	33.4914	Agriculture	Agriculture	Agriculture	Agriculture	Agriculture
346	TD43	Arboretum	462771	302683	Fraxinus excelsior	46.4732	1272.38	57	0.9199	21.5757	10.2949	19.8475	Agriculture	Agriculture	Agriculture	Agriculture	Agriculture
347	TD43	Arboretum	462771	302683	Fraxinus excelsior	46.4732	1272.38	72	1.5538	15.1996	10.2374	23.6171	Agriculture	Agriculture	Agriculture	Agriculture	Agriculture
348	TD43	Arboretum	462771	302683	Fraxinus excelsior	46.4732	1272.38	81		19.079	63.2279	29.7301	Agriculture	Agriculture	Agriculture	Agriculture	Agriculture
349	TD43	Arboretum	462771	302683	Fraxinus excelsior	46.4732	1272.38	94	1.6332	18.8416	58.0756	30.7722	Agriculture	Agriculture	Agriculture	Agriculture	Agriculture
366	TD45	Spinney Hill	460392	304444	Acer spp.	67.4817	3765.5	11	0.9691	56.0652	12.3661	54.3328	Agriculture	Park	Park	Park	Park
367	TD45	Spinney Hill	460392	304444	Acer spp.	67.4817	3765.5	30	1.2871	24.4175	13.1873	31.4277	Agriculture	Park	Park	Park	Park
368	TD45	Spinney Hill	460392	304444	Acer spp.	67.4817	3765.5	34	1.2825	24.8069	11.9934	31.8149	Agriculture	Park	Park	Park	Park
369	TD45	Spinney Hill	460392	304444	Acer spp.	67.4817	3765.5	46	1.4523	14.4792	13.8246	21.0281	Agriculture	Park	Park	Park	Park
370	TD45	Spinney Hill	460392	304444	Acer spp.	67.4817	3765.5	60	1.5436	8.2878	43.6101	12.793	Agriculture	Park	Park	Park	Park
371	TD45	Spinney Hill	460392	304444	Acer spp.	67.4817	3765.5	76	1.5071	7.08364	75.5258	10.6757	Agriculture	Park	Park	Park	Park
372	TD45	Spinney Hill	460392	304444	Acer spp.	67.4817	3765.5	86		8.73223	71.6946	13.5059	Agriculture	Park	Park	Park	Park
373	TD45	Spinney Hill	460392	304444	Acer spp.	67.4817	3765.5	98	1.4997	8.98588	82.0262	13.4761	Agriculture	Park	Park	Park	Park
374	TD46	Spinney Hill	460414	304505	Acer spp.	67.8	3808.96	10		45.84	11.2561	44.1591	Agriculture	Park	Park	Park	Park
375	TD46	Spinney Hill	460414	304505	Acer spp.	67.8	3808.96	19	1.2536	21.9703	9.99675	27.542	Agriculture	Park	Park	Park	Park
376	TD46	Spinney Hill	460414	304505	Acer spp.	67.8	3808.96	29	1.3757	11.6399	8.94042	16.013	Agriculture	Park	Park	Park	Park
377	TD46	Spinney Hill	460414	304505	Acer spp.	67.8	3808.96	39	1.5837	14.0332	11.342	22.2243	Agriculture	Park	Park	Park	Park
378	TD46	Spinney Hill	460414	304505	Acer spp.	67.8	3808.96	50	1.6765	5.7483	20.7608	9.63703	Agriculture	Park	Park	Park	Park
379	TD46	Spinney Hill	460414	304505	Acer spp.	67.8	3808.96	59		6.30601	36.8902	9.10916	Agriculture	Park	Park	Park	Park
380	TD46	Spinney Hill	460414	304505	Acer spp.	67.8	3808.96	72		8.90589	84.0381	13.3455	Agriculture	Park	Park	Park	Park
381	TD46	Spinney Hill	460414	304505	Acer spp.	67.8	3808.96	89	1.7348	14.8913	116.366	25.8335	Agriculture	Park	Park	Park	Park
382	TD46	Spinney Hill	460414	304505	Acer spp.	67.8	3808.96	98		10.4382	321.096	16.5141	Agriculture	Park	Park	Park	Park
383	TD47	Spinney Hills	460451	304450	grassland			11	0.7637	63.4469	10.3265	48.4544	Agriculture	Park	Park	Park	Park
384	TD47	Spinney Hills	460451	304450	grassland			21	1.0904	38.3941	10.8232	41.8649	Agriculture	Park	Park	Park	Park
385	TD47	Spinney Hills	460451	304450	grassland			30	1.1784	15.9499	10.7563	18.7953	Agriculture	Park	Park	Park	Park
386	TD47	Spinney Hills	460451	304450	grassland			46	1.2723	13.2016	11.5247	16.7964	Agriculture	Park	Park	Park	Park
387	TD47	Spinney Hills	460451	304450	grassland			63	1.2025	7.22808	9.45099	8.69177	Agriculture	Park	Park	Park	Park
388	TD47	Spinney Hills	460451	304450	grassland			78	1.2387	7.83519	10.52	9.70546	Agriculture	Park	Park	Park	Park
389	TD47	Spinney Hills	460451	304450	grassland			94	1.3072	5.36175	31.2635	7.00888	Agriculture	Park	Park	Park	Park
390	TD49	Humberstone Park	462094	305056	Acer spp.	48.0648	1647.16	9	0.9969	47.2116	11.547	47.0653	Agriculture	Agriculture and park	Park	Park	Park
391	TD49	Humberstone Park	462094	305056	Acer spp.	48.0648	1647.16	19		36.0303	10.8765	40.9786	Agriculture	Agriculture and park	Park	Park	Park
392	TD49	Humberstone Park	462094	305056	Acer spp.	48.0648	1647.16	31	1.2081	26.1759	11.4092	31.6231	Agriculture	Agriculture and park	Park	Park	Park
393	TD49	Humberstone Park	462094	305056	Acer spp.	48.0648	1647.16	43		32.7274	12.426	44.4687	Agriculture	Agriculture and park	Park	Park	Park
394	TD49	Humberstone Park	462094	305056	Acer spp.	48.0648	1647.16	45		15.9498	8.14579	21.8685	Agriculture	Agriculture and park	Park	Park	Park
395	TD49	Humberstone Park	462094	305056	Acer spp.	48.0648	1647.16	58		9.34362	8.49783	13.4537	Agriculture	Agriculture and park	Park	Park	Park
396	TD49	Humberstone Park	462094	305056	Acer spp.	48.0648	1647.16	72	1.305	5.07377	8.9329	6.62127	Agriculture	Agriculture and park	Park	Park	Park
397	TD49	Humberstone Park	462094	305056	Acer spp.	48.0648	1647.16	84	1.1724	4.94461	8.21215	5.79706	Agriculture	Agriculture and park	Park	Park	Park
398	TD49	Humberstone Park	462094	305056	Acer spp.	48.0648	1647.16	95		4.94461	11.0936	7.78112	Agriculture	Agriculture and park	Park	Park	Park
399	TD50	Humberstone Park	462045	305071	grassland			9	0.8716	51.6874	10.8495	45.0507	Agriculture	Agriculture and park	Park	Park	Park
400	TD50	Humberstone Park	462045	305071	grassland			20	0.9439	72.7835	16.6506	68.7003	Agriculture	Agriculture and park	Park	Park	Park
401	TD50	Humberstone Park	462045	305071	grassland			31	0.9721	31.4623	9.93289	30.5845	Agriculture	Agriculture and park	Park	Park	Park
402	TD50	Humberstone Park	462045	305071	grassland			42		18.8092	9.38309	25.4372	Agriculture	Agriculture and park	Park	Park	Park
403	TD50	Humberstone Park	462045	305071	grassland			54	1.2742	11.6957	8.76502	14.9027	Agriculture	Agriculture and park	Park	Park	Park
404	TD50	Humberstone Park	462045	305071	grassland			66	1.2413	6.80696	8.92585	8.44948	Agriculture	Agriculture and park	Park	Park	Park
405	TD50	Humberstone Park	462045	305071	grassland			88		3.88864	9.48169	6.03869	Agriculture	Agriculture and park	Park	Park	Park
406	TD50	Humberstone Park	462045	305071	grassland			97		4.33824	8.33786	6.85141	Agriculture	Agriculture and park	Park	Park	Park
407	TD51	Humberstone Park	462008	305200	Quercus robur	2.54648	1.29968	9	0.8196	50.596	10.5988	41.4684	Agriculture	Agriculture and park	Park	Park	Park
408	TD51	Humberstone Park	462008	305200	Quercus robur	2.54648	1.29968	24	1.0931	45.9617	12.8448	50.2407	Agriculture	Agriculture and park	Park	Park	Park
409	TD51	Humberstone Park	462008	305200	Quercus robur	2.54648	1.29968	34	1.2932	13.969	14.727	18.0647	Agriculture	Agriculture and park	Park	Park	Park
410	TD51	Humberstone Park	462008	305200	Quercus robur	2.54648	1.29968	49	0.9665	16.9739	12.9015	16.4053	Agriculture	Agriculture and park	Park	Park	Park
411	TD51	Humberstone Park	462008	305200	Quercus robur	2.54648	1.29968	68		11.6417	10.3573	17.2647	Agriculture	Agriculture and park	Park	Park	Park
412	TD51	Humberstone Park	462008	305200	Quercus robur	2.54648	1.29968	79		8.82415		13.445	Agriculture	Agriculture and park	Park	Park	Park
413	TD51	Humberstone Park	462008	305200	Quercus robur	2.54648	1.29968	93	0.9224	13.332	16.9597	12.2975	Agriculture	Agriculture and park	Park	Park	Park
414	TD52	Spinney Hill	460595	304333	Fraxinus excelsior	62.3887	2552.08	8		41.3371	14.0093	37.3207	Agriculture	Park	Park	Park	Park
415	TD52	Spinney Hill	460595	304333	Fraxinus excelsior	62.3887	2552.08	18	1.1079	26.36	12.073	29.2043	Agriculture	Park	Park	Park	Park
416	TD52	Spinney Hill	460595	304333	Fraxinus excelsior	62.3887	2552.08	32	1.3007	19.639	13.5392	25.5444	Agriculture	Park	Park	Park	Park
417	TD52	Spinney Hill	460595	304333	Fraxinus excelsior	62.3887	2552.08	44		16.4402	13.8688	22.4407	Agriculture	Park	Park	Park	Park
418	TD52	Spinney Hill	460595	304333	Fraxinus excelsior	62.3887	2552.08	55		14.9164	34.9716	21.2632	Agriculture	Park	Park	Park	Park
419	TD52	Spinney Hill	460595	304333	Fraxinus excelsior	62.3887	2552.08	67		4.33776	27.8892	6.41551	Agriculture	Park	Park	Park	Park
420	TD52	Spinney Hill	460595	304333	Fraxinus excelsior	62.3887	2552.08	83		23.7322	19.5143	36.4776	Agriculture	Park	Park	Park	Park
421	TD52	Spinney Hill	460595	304333	Fraxinus excelsior	62.3887	2552.08	94		17.5854	9.63936	27.623	Agriculture	Park	Park	Park	Park
422	TD48	Humberstone Park	462047	305008	Fraxinus excelsior	139.42	17104.3	9	0.5673	157.193	13.7564	89.1756	Agriculture	Agriculture and park	Park	Park	Park
423	TD48	Humberstone Park	462047	305008	Fraxinus excelsior	139.42	17104.3	19		47.7037	12.264	54.2552	Agriculture	Agriculture and park	Park	Park	Park
424	TD48	Humberstone Park	462047	305008	Fraxinus excelsior	139.42	17104.3	29		50.2931	21.9968	62.9657	Agriculture	Agriculture and park	Park	Park	Park
425	TD48	Humberstone Park	462047	305008	Fraxinus excelsior	139.42	17104.3	40	1.1121	21.7343	11.2711	24.1708	Agriculture	Agriculture and park	Park	Park	Park
426	TD48	Humberstone Park	462047	305008	Fraxinus excelsior	139.42	17104.3	50	1.3206	15.0116	9.86433	19.8243	Agriculture	Agriculture and park	Park	Park	Park
427	TD48	Humberstone Park	462047	305008	Fraxinus excelsior	139.42	17104.3	62	1.3458	26.8338	13.0011	36.1129	Agriculture	Agriculture and park	Park	Park	Park
428	TD48	Humberstone Park	462047	305008	Fraxinus excelsior	139.42	17104.3	78	1.3398	23.3746	9.11677	31.3173	Agriculture	Agriculture and park	Park	Park	Park
429	TD48	Humberstone Park	462047	305008	Fraxinus excelsior	139.42	17104.3	93	1.4622	10.7386	9.80243	15.702	Agriculture	Agriculture and park	Park	Park	Park
430	TD55	Evington Park	462521	303183	grassland			10	0.9954	29.9559	9.75223	29.8181	Agriculture and grounds of country house	Agriculture and grounds of country house	Park	Park	Park
431	TD55	Evington Park	462521	303183	grassland			24	1.449	10.0341	10.1967	14.5394	Agriculture and grounds of country house	Agriculture and grounds of country house	Park	Park	Park
432	TD55	Evington Park	462521	303183	grassland			35	1.3612	11.4047	9.23112	15.5241	Agriculture and grounds of country house	Agriculture and grounds of country house	Park	Park	Park
433	TD55	Evington Park	462521	303183	grassland			46		10.0223	9.0845	13.8011	Agriculture and grounds of country house	Agriculture and grounds of country house	Park	Park	Park
434	TD55	Evington Park	462521	303183	grassland			60		4.65639	9.74348	6.74747	Agriculture and grounds of country house	Agriculture and grounds of country house	Park	Park	Park
435	TD55	Evington Park	462521	303183	grassland			72		3.64824	8.29059	5.4669	Agriculture and grounds of country house	Agriculture and grounds of country house	Park	Park	Park
436	TD55	Evington Park	462521	303183	grassland			95		3.41906	8.37532	5.38043	Agriculture and grounds of country house	Agriculture and grounds of country house	Park	Park	Park
437	TD56	Evington Park	462569	303277	grassland			10	0.9551	22.8824	11.5428	21.855	Agriculture and grounds of country house	Agriculture and grounds of country house	Park	Park	Park
438	TD56	Evington Park	462569	303277	grassland			20		12.6358	11.019	14.5469	Agriculture and grounds of country house	Agriculture and grounds of country house	Park	Park	Park
439	TD56	Evington Park	462569	303277	grassland			48	1.5443	6.10247	8.83774	9.42404	Agriculture and grounds of country house	Agriculture and grounds of country house	Park	Park	Park
440	TD56	Evington Park	462569	303277	grassland			60	1.5311	5.0638	9.2506	7.75318	Agriculture and grounds of country house	Agriculture and grounds of country house	Park	Park	Park
441	TD56	Evington Park	462569	303277	grassland			73	1.6213	4.65658	8.76406	7.54971	Agriculture and grounds of country house	Agriculture and grounds of country house	Park	Park	Park
442	TD56	Evington Park	462569	303277	grassland			82	1.5404	4.86672	9.84423	7.4967	Agriculture and grounds of country house	Agriculture and grounds of country house	Park	Park	Park
443	TD56	Evington Park	462569	303277	grassland			90	1.6164	5.26212	9.01992	8.50568	Agriculture and grounds of country house	Agriculture and grounds of country house	Park	Park	Park
444	TD56	Evington Park	462569	303277	grassland			96		3.72637	9.47663	5.8746	Agriculture and grounds of country house	Agriculture and grounds of country house	Park	Park	Park
445	TD57	Evington Park	462512	303524	grassland			10	0.9928	35.0046	10.5528	34.7525	Agriculture and grounds of country house	Agriculture and grounds of country house	Park	Park	Park
446	TD57	Evington Park	462512	303524	grassland			25	1.1404	20.0336	10.3189	22.8463	Agriculture and grounds of country house	Agriculture and grounds of country house	Park	Park	Park
447	TD57	Evington Park	462512	303524	grassland			34		10.4947	8.67905	13.5917	Agriculture and grounds of country house	Agriculture and grounds of country house	Park	Park	Park
448	TD57	Evington Park	462512	303524	grassland			42	1.5233	6.4279	8.77961	9.79162	Agriculture and grounds of country house	Agriculture and grounds of country house	Park	Park	Park
449	TD57	Evington Park	462512	303524	grassland			68	1.5557	5.21217	8.64491	8.10858	Agriculture and grounds of country house	Agriculture and grounds of country house	Park	Park	Park
450	TD57	Evington Park	462512	303524	grassland			78	1.6053	5.42167	56.5365	8.7034	Agriculture and grounds of country house	Agriculture and grounds of country house	Park	Park	Park
451	TD57	Evington Park	462512	303524	grassland			88		5.45725	117.467	8.4746	Agriculture and grounds of country house	Agriculture and grounds of country house	Park	Park	Park
452	TD57	Evington Park	462512	303524	grassland			100	1.5975	6.01189	140.335	9.60399	Agriculture and grounds of country house	Agriculture and grounds of country house	Park	Park	Park
453	D10	Castle Hill Country Park	456181	309606	mixed woodland		282.93	6	0.9886	34.1882	8.91236	33.7985	Agriculture	Agriculture	Agriculture	Agriculture	Agriculture
454	D10	Castle Hill Country Park	456181	309606	mixed woodland		282.93	6	0.9777				Agriculture	Agriculture	Agriculture	Agriculture	Agriculture
455	D10	Castle Hill Country Park	456181	309606	mixed woodland		282.93	18	1.5243	16.3675	7.2339	24.9489	Agriculture	Agriculture	Agriculture	Agriculture	Agriculture
456	D10	Castle Hill Country Park	456181	309606	mixed woodland		282.93	20	1.3708	21.02	6.07259	28.8143	Agriculture	Agriculture	Agriculture	Agriculture	Agriculture
457	D10	Castle Hill Country Park	456181	309606	mixed woodland		282.93	28	1.2914	25.4185	7.34328	32.8254	Agriculture	Agriculture	Agriculture	Agriculture	Agriculture
458	D10	Castle Hill Country Park	456181	309606	mixed woodland		282.93	28	1.1984	26.1795	8.56941	31.3736	Agriculture	Agriculture	Agriculture	Agriculture	Agriculture
459	D10	Castle Hill Country Park	456181	309606	mixed woodland		282.93	35	1.1593	26.0116	8.0233	30.1552	Agriculture	Agriculture	Agriculture	Agriculture	Agriculture
460	D10	Castle Hill Country Park	456181	309606	mixed woodland		282.93	55	1.5944	5.55922	6.14414	8.86362	Agriculture	Agriculture	Agriculture	Agriculture	Agriculture
461	D10	Castle Hill Country Park	456181	309606	mixed woodland		282.93	74	1.8996	4.48155	6.34096	8.51316	Agriculture	Agriculture	Agriculture	Agriculture	Agriculture
462	D9	Castle Hill Country Park	456178	309812	grassland			7	0.8853	39.8492	8.40545	35.2785	Agriculture	Agriculture	Agriculture	Agriculture	Agriculture
463	D9	Castle Hill Country Park	456178	309812	grassland			12	1.1166	23.0025	7.7333	25.6846	Agriculture	Agriculture	Agriculture	Agriculture	Agriculture
464	D9	Castle Hill Country Park	456178	309812	grassland			31	1.6424	6.52431	6.73191	10.7155	Agriculture	Agriculture	Agriculture	Agriculture	Agriculture
465	D9	Castle Hill Country Park	456178	309812	grassland			39	1.6659	4.4602	6.36627	7.43025	Agriculture	Agriculture	Agriculture	Agriculture	Agriculture
466	D9	Castle Hill Country Park	456178	309812	grassland			45	1.4085	4.27493	6.4951	6.02124	Agriculture	Agriculture	Agriculture	Agriculture	Agriculture
467	D9	Castle Hill Country Park	456178	309812	grassland			68	1.7144	3.04934	5.41163	5.22779	Agriculture	Agriculture	Agriculture	Agriculture	Agriculture
468	D9	Castle Hill Country Park	456178	309812	grassland			90	1.7333	1.71027	4.9153	2.96441	Agriculture	Agriculture	Agriculture	Agriculture	Agriculture
469	D9	Castle Hill Country Park	456178	309812	grassland			100	1.4989	1.20567		1.80717	Agriculture	Agriculture	Agriculture	Agriculture	Agriculture
470	D9	Castle Hill Country Park	456178	309812	grassland			110	1.4146	2.78479	10.3837	3.93936	Agriculture	Agriculture	Agriculture	Agriculture	Agriculture
471	D3	Braunstone Park	456253	303164	mixed woodland		450.22	7	0.8866	31.337	8.19773	27.7834	Grounds of country house	Park	Park	Park	Park
472	D3	Braunstone Park	456253	303164	mixed woodland		450.22	14	0.9557	20.388	8.01869	19.4848	Grounds of country house	Park	Park	Park	Park
473	D3	Braunstone Park	456253	303164	mixed woodland		450.22	28	1.3727	9.50195	6.08085	13.0433	Grounds of country house	Park	Park	Park	Park
474	D3	Braunstone Park	456253	303164	mixed woodland		450.22	47	1.647	3.60763	4.88805	5.94176	Grounds of country house	Park	Park	Park	Park
475	D4	Western Park	455767	304593	mixed woodland		2430	8	0.8937	43.1894	10.7475	38.5983	Agriculture	Park	Park	Park	Park
476	D4	Western Park	455767	304593	mixed woodland		2430	13	0.7079	34.6003	11.2361	24.4936	Agriculture	Park	Park	Park	Park
477	D4	Western Park	455767	304593	mixed woodland		2430	32	1.2704	14.8072	9.89572	18.8111	Agriculture	Park	Park	Park	Park
478	D4	Western Park	455767	304593	mixed woodland		2430	42	1.3998	12.9177	11.3215	18.0822	Agriculture	Park	Park	Park	Park
479	D4	Western Park	455767	304593	mixed woodland		2430	55	1.5551	2.68281	4.15905	4.17204	Agriculture	Park	Park	Park	Park
480	D4	Western Park	455767	304593	mixed woodland		2430	62	1.5195	9.8094	9.46839	14.9054	Agriculture	Park	Park	Park	Park
481	D4	Western Park	455767	304593	mixed woodland		2430	75	1.6275	10.2027	9.32858	16.6049	Agriculture	Park	Park	Park	Park
482	D4	Western Park	455767	304593	mixed woodland		2430	82	1.5389	7.33608	6.80231	11.2895	Agriculture	Park	Park	Park	Park
483	D4	Western Park	455767	304593	mixed woodland		2430	105	1.7296	4.66009	6.36496	8.0601	Agriculture	Park	Park	Park	Park
484	D25	Humberstone Heights Golf Course	462093	306340	mixed woodland		260.35	8	0.973	34.4206	11.1304	33.4913	Agriculture	Agriculture	Agriculture	Agriculture	Golf course
485	D25	Humberstone Heights Golf Course	462093	306340	mixed woodland		260.35	16	1.4643	8.92353	8.3336	13.0667	Agriculture	Agriculture	Agriculture	Agriculture	Golf course
486	D25	Humberstone Heights Golf Course	462093	306340	mixed woodland		260.35	23	1.5143	10.5947	8.40936	16.0435	Agriculture	Agriculture	Agriculture	Agriculture	Golf course
487	D25	Humberstone Heights Golf Course	462093	306340	mixed woodland		260.35	31	1.2085	9.9877	9.19533	12.0701	Agriculture	Agriculture	Agriculture	Agriculture	Golf course
488	D25	Humberstone Heights Golf Course	462093	306340	mixed woodland		260.35	40	1.5988	11.3228	8.84668	18.1029	Agriculture	Agriculture	Agriculture	Agriculture	Golf course
489	D25	Humberstone Heights Golf Course	462093	306340	mixed woodland		260.35	49	1.8201	2.82385	5.23728	5.13968	Agriculture	Agriculture	Agriculture	Agriculture	Golf course
490	D25	Humberstone Heights Golf Course	462093	306340	mixed woodland		260.35	65	1.6534	1.92548	4.65806	3.18358	Agriculture	Agriculture	Agriculture	Agriculture	Golf course
491	D24	Humberstone Heights Golf Course	461944	306439	grassland			8	0.9163	46.9653	9.60634	43.0343	Agriculture	Agriculture	Agriculture	Agriculture	Golf course
492	D24	Humberstone Heights Golf Course	461944	306439	grassland			15	1.2333	31.1495	9.8824	38.4166	Agriculture	Agriculture	Agriculture	Agriculture	Golf course
493	D24	Humberstone Heights Golf Course	461944	306439	grassland			26	1.3943	26.1819	10.7177	36.5054	Agriculture	Agriculture	Agriculture	Agriculture	Golf course
494	D24	Humberstone Heights Golf Course	461944	306439	grassland			38	1.4728	8.77179	5.70973	12.9191	Agriculture	Agriculture	Agriculture	Agriculture	Golf course
495	D24	Humberstone Heights Golf Course	461944	306439	grassland			54	1.6052	4.24384	5.28036	6.81221	Agriculture	Agriculture	Agriculture	Agriculture	Golf course
496	D24	Humberstone Heights Golf Course	461944	306439	grassland			70	1.7538	8.64039	12.3771	15.1535	Agriculture	Agriculture	Agriculture	Agriculture	Golf course
497	D24	Humberstone Heights Golf Course	461944	306439	grassland			80	1.7866	3.39505	4.42365	6.0656	Agriculture	Agriculture	Agriculture	Agriculture	Golf course
498	D24	Humberstone Heights Golf Course	461944	306439	grassland			87	1.5453	3.95094	5.18828	6.10538	Agriculture	Agriculture	Agriculture	Agriculture	Golf course
499	D24	Humberstone Heights Golf Course	461944	306439	grassland			100	1.6762	4.02719	5.41892	6.75038	Agriculture	Agriculture	Agriculture	Agriculture	Golf course
500	D23	Spinney Hill	460308	304238	mixed woodland		458.22	8	0.9633	47.7892	9.12372	46.0353	Agriculture	Park	Park	Park	Park
501	D23	Spinney Hill	460308	304238	mixed woodland		458.22	15	1.0691	32.6146	9.13323	34.8682	Agriculture	Park	Park	Park	Park
502	D23	Spinney Hill	460308	304238	mixed woodland		458.22	47	1.305	20.2858	9.01428	26.473	Agriculture	Park	Park	Park	Park
503	D23	Spinney Hill	460308	304238	mixed woodland		458.22	55	1.4347	5.36479	5.8015	7.69686	Agriculture	Park	Park	Park	Park
504	D23	Spinney Hill	460308	304238	mixed woodland		458.22	64	1.4169	5.51527	7.17866	7.81459	Agriculture	Park	Park	Park	Park
505	D23	Spinney Hill	460308	304238	mixed woodland		458.22	75	1.6082	4.79301	6.07883	7.70812	Agriculture	Park	Park	Park	Park
506	D21	Western Park Golf Centre	453665	304814	mixed woodland		1246.41	6	0.8931	45.7067	9.43982	40.8207	Agriculture and spinney	Agriculture, spinney and grounds of country house	Agriculture, spinney and grounds of country house	Golf cours	Golf course
507	D21	Western Park Golf Centre	453665	304814	mixed woodland		1246.41	14	0.9699	27.6151	8.0558	26.7839	Agriculture and spinney	Agriculture, spinney and grounds of country house	Agriculture, spinney and grounds of country house	Golf cours	Golf course
508	D21	Western Park Golf Centre	453665	304814	mixed woodland		1246.41	25	0.909	28.2862	9.83377	25.7121	Agriculture and spinney	Agriculture, spinney and grounds of country house	Agriculture, spinney and grounds of country house	Golf cours	Golf course
509	D21	Western Park Golf Centre	453665	304814	mixed woodland		1246.41	47	1.6684	3.66645	5.55206	6.11711	Agriculture and spinney	Agriculture, spinney and grounds of country house	Agriculture, spinney and grounds of country house	Golf cours	Golf course
510	D21	Western Park Golf Centre	453665	304814	mixed woodland		1246.41	50	1.489	15.0535	7.20014	22.4147	Agriculture and spinney	Agriculture, spinney and grounds of country house	Agriculture, spinney and grounds of country house	Golf cours	Golf course
511	D21	Western Park Golf Centre	453665	304814	mixed woodland		1246.41	58	1.61	2.74477		4.41908	Agriculture and spinney	Agriculture, spinney and grounds of country house	Agriculture, spinney and grounds of country house	Golf cours	Golf course
512	D21	Western Park Golf Centre	453665	304814	mixed woodland		1246.41	68	1.5904	3.44491	6.54431	5.47878	Agriculture and spinney	Agriculture, spinney and grounds of country house	Agriculture, spinney and grounds of country house	Golf cours	Golf course
513	D21	Western Park Golf Centre	453665	304814	mixed woodland		1246.41	90	1.6773	3.27323	8.32896	5.49019	Agriculture and spinney	Agriculture, spinney and grounds of country house	Agriculture, spinney and grounds of country house	Golf cours	Golf course
514	D20	Western Park Golf Centre	453981	304731	grassland			7	0.5292	57.0781		30.2057	Agriculture and spinney	Agriculture, spinney and grounds of country house	Agriculture, spinney and grounds of country house	Golf cours	Golf course
515	D20	Western Park Golf Centre	453981	304731	grassland			26	1.2051	34.6302	10.57	41.7329	Agriculture and spinney	Agriculture, spinney and grounds of country house	Agriculture, spinney and grounds of country house	Golf cours	Golf course
516	D20	Western Park Golf Centre	453981	304731	grassland			36	1.2171	12.7787	7.52871	15.553	Agriculture and spinney	Agriculture, spinney and grounds of country house	Agriculture, spinney and grounds of country house	Golf cours	Golf course
517	D20	Western Park Golf Centre	453981	304731	grassland			44	1.4389	6.20764	6.9365	8.93218	Agriculture and spinney	Agriculture, spinney and grounds of country house	Agriculture, spinney and grounds of country house	Golf cours	Golf course
518	D20	Western Park Golf Centre	453981	304731	grassland			52	1.5537	3.83809	5.25535	5.96324	Agriculture and spinney	Agriculture, spinney and grounds of country house	Agriculture, spinney and grounds of country house	Golf cours	Golf course
519	D20	Western Park Golf Centre	453981	304731	grassland			88	1.7623	2.82507	9.4824	4.97862	Agriculture and spinney	Agriculture, spinney and grounds of country house	Agriculture, spinney and grounds of country house	Golf cours	Golf course
520	D19	Eyres Monsell Park	457992	299444	mixed woodland		1618.17	7	1.0462	37.4568	12.8723	39.1873	Agriculture	Agriculture	Agriculture	Park	Park
521	D19	Eyres Monsell Park	457992	299444	mixed woodland		1618.17	16	1.2719	19.3742	14.2769	24.6421	Agriculture	Agriculture	Agriculture	Park	Park
522	D19	Eyres Monsell Park	457992	299444	mixed woodland		1618.17	24	1.3748	18.313	11.083	25.1767	Agriculture	Agriculture	Agriculture	Park	Park
523	D19	Eyres Monsell Park	457992	299444	mixed woodland		1618.17	33	1.0365	6.61155	8.24021	6.85287	Agriculture	Agriculture	Agriculture	Park	Park
524	D19	Eyres Monsell Park	457992	299444	mixed woodland		1618.17	34	1.4999	8.3724	7.69931	12.5578	Agriculture	Agriculture	Agriculture	Park	Park
525	D19	Eyres Monsell Park	457992	299444	mixed woodland		1618.17	52	1.4589	4.01063	7.29483	5.8511	Agriculture	Agriculture	Agriculture	Park	Park
526	D18	Eyres Monsell Park	458012	299371	grassland			31	1.4899	12.1928	8.69539	18.166	Agriculture	Agriculture	Agriculture	Park	Park
527	D18	Eyres Monsell Park	458012	299371	grassland			42	1.5418	5.39179	5.77045	8.31307	Agriculture	Agriculture	Agriculture	Park	Park
528	D18	Eyres Monsell Park	458012	299371	grassland			56	1.0396	5.79388	7.01976	6.02332	Agriculture	Agriculture	Agriculture	Park	Park
529	D18	Eyres Monsell Park	458012	299371	grassland			77	1.558	3.03169	5.8512	4.72338	Agriculture	Agriculture	Agriculture	Park	Park
530	D18	Eyres Monsell Park	458012	299371	grassland			86	1.651	2.71946	6.86137	4.48982	Agriculture	Agriculture	Agriculture	Park	Park
531	D18	Eyres Monsell Park	458012	299371	grassland			97	1.5768	2.92242	6.55298	4.60807	Agriculture	Agriculture	Agriculture	Park	Park
532	D17	Thurnby Recreation Ground	464064	304833	mixed woodland		750.76	8	1.1081	27.8629	7.67959	30.8749	Agriculture	Agriculture	Agriculture	Park	Park
533	D17	Thurnby Recreation Ground	464064	304833	mixed woodland		750.76	16	1.1732	21.5241	8.10441	25.2521	Agriculture	Agriculture	Agriculture	Park	Park
534	D17	Thurnby Recreation Ground	464064	304833	mixed woodland		750.76	25	1.2933	10.2847	6.2827	13.3012	Agriculture	Agriculture	Agriculture	Park	Park
535	D17	Thurnby Recreation Ground	464064	304833	mixed woodland		750.76	31	1.5445	6.56359	5.89546	10.1375	Agriculture	Agriculture	Agriculture	Park	Park
536	D17	Thurnby Recreation Ground	464064	304833	mixed woodland		750.76	45	1.4856	7.68281	6.99069	11.4136	Agriculture	Agriculture	Agriculture	Park	Park
537	D17	Thurnby Recreation Ground	464064	304833	mixed woodland		750.76	55	1.0984	18.1168	5.98511	19.8995	Agriculture	Agriculture	Agriculture	Park	Park
538	D17	Thurnby Recreation Ground	464064	304833	mixed woodland		750.76	65	0.9882	19.2527	6.4598	19.0255	Agriculture	Agriculture	Agriculture	Park	Park
539	D17	Thurnby Recreation Ground	464064	304833	mixed woodland		750.76	75	1.393	8.37449	5.24022	11.6657	Agriculture	Agriculture	Agriculture	Park	Park
540	D17	Thurnby Recreation Ground	464064	304833	mixed woodland		750.76	95	1.5429	3.79478	4.38087	5.85497	Agriculture	Agriculture	Agriculture	Park	Park
541	D17	Thurnby Recreation Ground	464064	304833	mixed woodland		750.76	97	1.4612	13.3007	7.54252	19.4349	Agriculture	Agriculture	Agriculture	Park	Park
542	D16	Thurnby Recreation Ground	464041	304802	grassland			8	1.0143	37.3235	7.42523	37.8572	Agriculture	Agriculture	Agriculture	Park	Park
543	D16	Thurnby Recreation Ground	464041	304802	grassland			14	1.164	21.1812	7.2151	24.6549	Agriculture	Agriculture	Agriculture	Park	Park
544	D16	Thurnby Recreation Ground	464041	304802	grassland			28	1.7514	5.27026	6.53126	9.23034	Agriculture	Agriculture	Agriculture	Park	Park
545	D16	Thurnby Recreation Ground	464041	304802	grassland			38	1.5321	5.00929	5.56587	7.67473	Agriculture	Agriculture	Agriculture	Park	Park
546	D16	Thurnby Recreation Ground	464041	304802	grassland			60	1.6437	5.24446	4.06007	8.62033	Agriculture	Agriculture	Agriculture	Park	Park
547	D16	Thurnby Recreation Ground	464041	304802	grassland			77	1.3986	6.27501	4.72847	8.77623	Agriculture	Agriculture	Agriculture	Park	Park
548	D16	Thurnby Recreation Ground	464041	304802	grassland			85	1.4111	8.0521	5.05882	11.3623	Agriculture	Agriculture	Agriculture	Park	Park
